# Supplementary material for: Macrophages Provide Essential Support for Erythropoiesis, and Extracellular ATP Contributes to a Erythropoiesis-Supportive Microenvironment during Repeated Psychological Stress
Source: Int J Mol Sci. 2023 Jul 12;24(14):11373. doi: 10.3390/ijms241411373 (PMC10379406; doi:10.3390/ijms241411373)
Supplement: Supplementary file 1 [file ijms-24-11373-s001.zip]

Archive with 2 entries (2 files):
- ijms-2451513-supplementary/Supplement Figure S1.tif
- ijms-2451513-supplementary/Supplement Figure S2.tif
